# Supplementary material for: Targeting Executive Function and Language Impairments with tACS Combined with Behavioral Intervention in Primary Progressive Aphasia: A Case-Series, Pilot Investigation
Source: Brain Sci. 2025 Nov 7;15(11):1199. doi: 10.3390/brainsci15111199 (PMC12650604; doi:10.3390/brainsci15111199)
Supplement: Supplementary file 1 [file brainsci-15-01199-s001.zip]

Archive with 1 entries (1 files):
- brainsci-3975005-supplementary.pdf
